# Supplementary material for: Viral community analysis in a marine oxygen minimum zone indicates increased potential for viral manipulation of microbial physiological state
Source: ISME J. 2021 Nov 6;16(4):972–82. doi: 10.1038/s41396-021-01143-1 (PMC8940887; doi:10.1038/s41396-021-01143-1)
Supplement: Supplementary file 15 — Table S1 [file 41396_2021_1143_MOESM15_ESM.xlsx]

## Sheet: Table S1
Table S1. List of viromes included in this study. Station number, depth, and sequencing effort are indicated for each virome sample.
Sample			Sample Location				Reads		Assembly (only contigs ≥1kb)				Viral contigs (VirSorter 1.0.2)
Sample ID	JGI Project ID	IMG Genome ID	Latitude	Longitude	Station	Depth	Raw reads	Total bp	Total contigs	contigs ≥ 5kb	contigs ≥ 10kb	N50	viral contigs	viral contigs ≥ 10kb
ETNP_2_30	1030629	3300002483	18.9202	-108.799	2	30	70171606	10525740900	115149	6126	1709	2314	29304	1271
ETNP_2_60	1030632	3300002514	18.9202	-108.799	2	60	66761116	10014167400	135615	7659	2168	2389	33905	1555
ETNP_2_130	1030635	3300002518	18.9202	-108.799	2	130	68323514	10248527100	110915	7431	2307	2619	15902	1679
ETNP_2_300	1030638	3300038433	18.9202	-108.799	2	300	96312586	14446887900	104733	6751	1954	2565	12681	1549
ETNP_2_1000	1030641	3300002760	18.9202	-108.799	2	1000	84314234	12647135100	71626	1811	464	1741	7263	147
ETNP_6_30	1030614	3300002482	18.9194	-104.89	6	30	70976966	10646544900	128720	7211	1899	2284	32030	1683
ETNP_6_85	1030617	3300002488	18.9194	-104.89	6	85	167353636	25103045400	178377	14558	4656	2970	31026	3941
ETNP_6_100	1030620	3300002484	18.9194	-104.89	6	100	93550164	14032524600	125427	10139	3145	2937	20297	2603
ETNP_6_300	1030623	3300002519	18.9194	-104.89	6	300	45284911	4528105169	20567	2481	733	3752	4021	640
ETNP_6_1000	1030626	3300002511	18.9194	-104.89	6	1000	102454102	15368115300	122415	2809	558	1732	13492	413
